# Supplementary material for: Association between nucleic acid COVID-19 vaccines and acute myocardial infarction in adults: a systematic review
Source: Front Cardiovasc Med. 2026 Feb 12;13:1752169. doi: 10.3389/fcvm.2026.1752169 (PMC12936004; doi:10.3389/fcvm.2026.1752169)
Supplement: Supplementary file 3 [file Supplementaryfile3.xlsx]

## Sheet: New table one
Study (Year) Country	Population (n)	AMI cases (n)	Vaccines evaluated	Effect measure (95% CI)	Quality (Bias)	Interpretation	DOI
Population-Based Cohorts
Dickerman et al, (2022) USA	433672	1707	BNT162b2, mRNA-1273	RR 1.32 (1.16–1.49) (BNT162b2 vs mRNA-1273)	Low Risk (NOS ≥7) Moderate (target trial emulation)	Low risk in both; excess of 14.8 cases per 10,000 in Pfizer at 38 weeks.	10.1001/jamainternmed.2022.2109
Yamin et al, (2023) Israel	1074910	403	BNT162b2 (Dose 3 monovalent) BNT162b2 (Dose 4 monovalent) BNT162b2 (Dose 2 bivalent)	RD −1.2 (−5.4 to 3.0) per 100,000 RD 2.3 (-5.6 to 9.9) per 100,000 RD -4.9 (-14.6 to 4.9) per 100,000	Low Risk (NOS ≥7) High (national SCCS study)	No indication of increased risk after boosters in vulnerable populations.	10.1016/S1473-3099(23)00207-4
Yechezkel et al, (2023) Israel	18513	19	BNT162b2 (Dose 4)	RD: 2.25 per 10,000 (−3.93 to 8.98)	Low Risk (NOS ≥7) Moderate (validation using physiological sensors)	The fourth dose was not associated with an increased risk of MI.	10.1016/S2213-2600(22)00407-6
Ab Rahman et al, (2022) Malaysia	>20,000,000	1495	BNT162b2 (Dose 1) BNT162b2 (Dose 2) ChAdOx1 (Dose 1) ChAdOx1 (Dose 2) CoronaVac (Inactivated- Dose 1)* Corona Vac (Inactivated- Dose 2)*	IRR 0.97 (0.87–1.08) IRR 1.08 (0.97–1.21) IRR 1.02 (0.69–1.51) IRR 1.58 (0.93–2.67) IRR 1.16 (1.02–1.32) IRR 1.06 (0.92-1.23)	Moderate (NOS 6.5) High (national SCCS study)	No significant increase in MI risk after vaccination in Malaysia. Low risk in fist dose of inactivated CoronaVac.	10.1016/j.vaccine.2022.05.075
Shoaibi et al, (2023) USA	3,360,981 (primary) 6,156,100 (booster)	19695	BNT162b2 (primary) BNT162b2 (booster) mRNA-1273 (primary) mRNA-1273 (booster)	IRR1.04 (0.91 to 1.18) IRR 1.06 (1.003 to 1.12) IRR 1.01 (0.82 to 1.126) IRR 1.05 (0.998 to 1.11)	Low Risk (NOS ≥7) High (Medicare data)	Findings support a favorable safety profile for mRNA vaccines in older adults.	10.1016/j.vaccine.2023.06.014
Ip et al. (2024) England	45700000	37915	BNT162b2 (primary) + mRNA-1273 (Booster) ChAdOx1 (primary) + mRNA-1273 (Booster)	aHR 1.21 (0.38 to 3.86) aHR 0.67 (0.62 to 0.72)	Low Risk (NOS ≥7) High (whole-population cohort)	MI incidence was generally lower after vaccination compared with unvaccinated individuals.	10.1038/s41467-024-49634-x
Pan et al. (2025) USA	244494	136	mRNA (BTNT162b2, mRNA-1273)	IRR: 0.94 (0.78–1.14)	Low Risk (NOS ≥7) Moderate (SCCS using EHR records)	No increased risk of MI after the updated XBB.1.5 vaccine.	10.1038/s41467-025-61613-4
Jabagi et al, (2023) France	470962	151	BNT162b2 (bivalent vs monovalent)	HR: 0.92 (0.62–1.36)	Low Risk (NOS ≥7) High (SNDS health records)	No evidence of higher risk between bivalent and monovalent boosters.	10.1056/NEJMc2302134
Xu et al. (2025) Sweden	8070674	2927	BNT162b2, mRNA-1273, ChAdOx1	HR (3rd dose): 0.81 (0.74–0.89)	Low Risk (NOS 8) High (national Swedish registry)	Full vaccination substantially reduced severe MI risk compared with unvaccinated individuals.	10.1093/eurheartj/ehae639
Hou et al, (2022) Hong Kong	4914894	231	CoronaVac*, BNT162b2	RR: 0.29 (0.247-0.341) (vaccine vs unvaccine)	Low Risk (NOS ≥7) Moderate (retrospective study)	MI rates are markedly higher after COVID-19 infection than after vaccination.	10.1101/2022.07.25.22277985
Andersson et al, (2023) Denmark	1740417	672	BNT162b2 (dose 4)	IRR: 0.95 (0.87–1.04)	Low Risk (NOS ≥7) High (national cohort)	The fourth bivalent dose was not associated with increased MI risk.	10.1136/bmj-2023-075015
Boker et al, (2024) Israel	5700112	1924	BNT162b2 (dose 2)	OR: 0.95 (0.90–1.01)	Low Risk (NOS ≥7) High (national SCCS study)	No increased MI risk during the risk window after the second dose.	10.1186/s13584-024-00609-9
Whiteley et al, (2022) England	46162942	13609	ChAdOx1, BNT162b2	ChAdOx1, aHR (<70 years,0.90, ≥70 years, 0.76) BNT162b2, aHR (<70 years,0.94, ≥70 years, 0.72)	Low Risk (NOS ≥7) High (whole-population cohort)	Lower post-vaccination MI rates after adjustment for multiple factors in adults ≥70 years.	10.1371/journal.pmed.1003926
Botton et al, (2022) France	46500000	30712	BNT162b2, mRNA-1273, ChAdOx1, Ad26.Cov2.S	mRNA: RI 0.86 (0.78 to 0.94) Adenoviral-Vector: ChAdOx1 RI 1.29 (1.11-1.51), Ad26.COV2.S RI 1.75 (1.16-2.62)	Low Risk (NOS ≥7) High (adapted SCCS study)	Adenoviral-vector vaccines were linked to a slight MI increase; mRNA vaccines showed safety.	10.7326/M22-0988
Pharmacovigilance Studies
Guo et al, (2022) USA, VAERS	717577	902	BNT162b2, mRNA-1273, Ad26.Cov2.S	PRR: 2.35 (Pfizer); 2.11 (Janssen)	Low (VAERS analysis)	Statistical enrichment of MI for Pfizer and Janssen, but not for Moderna.	10.3389/fphar.2022.870599
Shabu et al, (2023) VAERS	398556	932	mRNA-1273	Not calculable	Low (passive spontaneous reporting)	MI was rarely reported; the analysis did not generate significant safety signals.	10.1080/14760584.2023.2260477
Kaur et al. (2021) WHO Database	30523	16	BNT162b2, mRNA-1273, AZD1222	ROR 2.7 (1.4-5.2) PRR 2.7 (1.4-5.1) IC025 0.200	High Bias (Passive)	Rare outcome; minor adverse events predominate.	10.2147/IJGM.S324349
Case Reports & Case Series
Altermanini et al, (2022) Qatar	1	1	mRNA (dose 2)	Not calculable	Not calculable	MI due to acute coronary thrombosis in a healthy young patient 10 days post-vaccination.	10.1016/S0735-1097(22)04330-3
Sung et al, (2021) USA	2	2	mRNA-1273	Not calculable	Not calculable	MI within <24 h; injection-site pain may delay ischemia detection.	10.1016/j.amjcard.2021.06.047
Kounis et al, (2021) Greece	2	2	mRNA-1273	Not calculable	Not calculable	Proposes Kounis syndrome (allergic vasospasm) as a mechanism for post-vaccination MI.	10.1016/j.amjcard.2021.09.032
Hsu et al, (2022) Taiwan	1	1	ChAdOx1	Not calculable	Not calculable	Fatal MI 9 days post-vaccination as a complication of VITT (vaccine-induced immune thrombotic thrombocytopenia).	10.1016/j.annemergmed.2021.12.002
Chatterjee et al, (2021) India	1	1	ChAdOx1 (Covishield, Oxford-AZ)	Not calculable	Not calculable	MI 2 days post-vaccination; urges caution when communicating causality.	10.1016/j.dsx.2021.04.006
Srinivasan et al, (2021) India	3	3	ChAdOx1 (Covishield, Oxford-AZ)	Not calculable	Not calculable	MI in patients with pre-existing risk factors; possible temporal coincidence.	10.1016/j.ihjccr.2021.05.003
Aye et al. (2021) Review	77	35	BNT162b2, mRNA-1273, ChAdOx1	Not calculable	Not calculable	Post-vaccination MI typically occurs within the first 24 h and in older patients.	10.1093/qjmed/hcab252
Flower et al, (2021) UK	1	1	ChAdOx1	Not calculable	Not calculable	MI due to left anterior descending artery occlusion as part of VITT after 8 days.	10.1136/bcr-2021-245218
Pintos-Belotto et al, (2023) Paraguay	1	1	BNT162b2 (dose 2)	Not calculable	Not calculable	MI in a healthy young individual with normal coronary arteries 48 h after Pfizer vaccination.	10.12865/CHSJ.49.01.120
Elheet et al, (2022) Saudi Arabia	1	1	Covishield (AZ)	Not calculable	Not calculable	Extensive STEMI 5 days post-vaccination in a 32-year-old with no risk factors.	10.18137/cardiometry.2022.22.143146
Badaró et al, (2023) Brazil	1	1	BNT162b2	Not calculable	Not calculable	Myocarditis mimicking MI in a 23-year-old with a prior cardiac history.	10.3389/fmed.2023.1071239
Baronti et al, (2022) Italy	5	5	BNT162b2, mRNA-1273	Not calculable	Not calculable	Fatal MI cases had pre-existing prothrombotic genotypes (MTHFR/PAI-1).	10.3390/v14081644
*CoronaVac as non–nucleic acid and was no used to support nucleic acid vaccine conclusions. ABBREVIATIONS. AMI: Acute Myocardial Infarction, aHR: Adjusted Hazard Ratio, HR: Hazard Ratio, IRR: Incidence Rate Ratio, RR: Risk Ratio, RD: Risk Difference, PRR: Proportional Reporting Ratio, NS: Non-significant, PE: Pulmonary Embolism, OR: Odds Ratio. QUALITY ASSESSMENTS. Newcastle-Ottawa Scale (NOS) fo…
